# Supplementary material for: Long-term monitoring of coral reef fish assemblages in the Western central pacific
Source: Sci Data. 2017 Dec 5;4:170176. doi: 10.1038/sdata.2017.176 (PMC5716063; doi:10.1038/sdata.2017.176)
Supplement: Supplementary file 1 [file sdata2017176-isa1.zip]

Archive with 3 entries (3 files):
- i_Investigation.txt
- s_study_Heenan.txt
- a_assay_Heenan.txt
