# Supplementary material for: Long-term monitoring of coral reef fish assemblages in the Western central pacific
Source: Sci Data. 2017 Dec 5;4:170176. doi: 10.1038/sdata.2017.176 (PMC5716063; doi:10.1038/sdata.2017.176)
Supplement: Supplementary file 1 [file sdata2017176-isa1.zip › i_Investigation.txt]

# Investigation File generated for Scientific Data with Investigation File Authoring Tool version 0.1.0 on 31/10/2017 - This metadata file is CC0
ONTOLOGY SOURCE REFERENCE
Term Source Name	GAZ	EFO	OBI	ENVO	ERO
Term Source File	http://data.bioontology.org/ontologies/GAZ	http://data.bioontology.org/ontologies/EFO	http://data.bioontology.org/ontologies/OBI	http://data.bioontology.org/ontologies/ENVO	http://data.bioontology.org/ontologies/ERO
Term Source Version	$Revision: 1.512 $	2014-08-18	2014-08-18		2013-08-02
Term Source Description	Gazetteer	Experimental Factor Ontology	Ontology for Biomedical Investigations	Environment Ontology	Eagle-I Research Resource Ontology
INVESTIGATION
Investigation Identifier
Investigation Title
Investigation Description
Investigation Submission Date
Investigation Public Release Date
INVESTIGATION PUBLICATIONS
Investigation PubMed ID
Investigation Publication DOI
Investigation Publication Author List
Investigation Publication Title
Investigation Publication Status
Investigation Publication Status Term Accession Number
Investigation Publication Status Term Source REF
INVESTIGATION CONTACTS
Investigation Person Last Name
Investigation Person Mid Initials
Investigation Person First Name
Investigation Person Address
Investigation Person Phone
Investigation Person Fax
Investigation Person Email
Investigation Person Affiliation
Investigation Person Roles
Investigation Person Roles Term Accession Number
Investigation Person Roles Term Source REF
STUDY
Study Identifier	10.1038/sdata.2017.176
Study Title	Long-term monitoring of coral reef fish assemblages in the Western central pacific
Study Submission Date	01/08/2017
Study Public Release Date	05/12/2017
Study Description	http://www.nature.com/articles/sdata2017176#abstract
Study File Name	s_study_Heenan.txt
Comment[Subject Keywords]	//;//;//
Comment[Manuscript Licence]	CC BY-4.0
Comment[Experimental Metadata Licence]	CC0
Comment[Supplementary Information File Name]		Supplementary Information	Supplementary File 1	Supplementary File 2
Comment[Supplementary Information File Type]	x-zip-compressed	vnd.openxmlformats-officedocument.wordprocessingml.document	plain	plain
Comment[Supplementary Information File URL]	http://www.nature.com/articles/sdata2017176#supplementary-information	http://www.nature.com/articles/sdata2017176#supplementary-information	http://www.nature.com/articles/sdata2017176#supplementary-information	http://www.nature.com/articles/sdata2017176#supplementary-information
Comment[Data Repository]	figshare
Comment[Data Record Accession]	doi:10.6084/m9.figshare.c.3808039
Comment[Data Record URI]	https://doi.org/10.6084/m9.figshare.c.3808039
STUDY DESIGN DESCRIPTORS
Study Design Type	observation design	time series design
Study Design Type Term Accession Number	OBI:0300311	OBI:0500020
Study Design Type Term Source REF	OBI	OBI
STUDY PUBLICATIONS
Study PubMed ID	""	""	""	""	""	""	""
Study Publication DOI	doi:10.1371/journal.pone.0133960	doi:10.1155/2011/826234	doi:10.1111/j.1523-1739.2012.01835.x	doi:10.1098/rspb.2013.1835	doi:10.1098/rstb.2013.0268	doi:10.1038/nature18607	doi:10.1038/nature14358
Study Publication Author List	""	""	""	""	""	""	""
Study Publication Title	""	""	""	""	""	""	""
Study Publication Status	published	published	published	published	published	published	published
Study Publication Status Term Accession Number							
Study Publication Status Term Source REF							
STUDY FACTORS
Study Factor Name	region	island	reef zone	survey years
Study Factor Type	geographic location	geographic location	environmental zone	temporal_interval
Study Factor Type Term Accession Number	GAZ:00000448	GAZ:00000448	ENVO:01000408	http://www.ifomis.org/bfo/1.1/span#TemporalInterval
Study Factor Type Term Source REF	OBI	OBI	ENVO	ERO
STUDY ASSAYS
Study Assay Measurement Type	ecosystem
Study Assay Measurement Type Term Accession Number	ENVO:01001110
Study Assay Measurement Type Term Source REF	ENVO
Study Assay Technology Type	visual observation method
Study Assay Technology Type Term Accession Number	ERO:0001322
Study Assay Technology Type Term Source REF	ERO
Study Assay Technology Platform	""
Study Assay File Name	a_assay_Heenan.txt
STUDY PROTOCOLS
Study Protocol Name	Statistical sampling design	Site selection	Survey method	Calculating fish biomass and benthic cover estimates per site
Study Protocol Type	protocol	selection	visual observation method	data transformation
Study Protocol Type Term Accession Number	OBI:0000272	OBI:0001928	ERO:0001322	OBI:0200000
Study Protocol Type Term Source REF	OBI	OBI	ERO	OBI
Study Protocol Description				
Study Protocol URI	""	""	""	""
Study Protocol Version				
Study Protocol Parameters Name	""	""	""	""
Study Protocol Parameters Name Term Accession Number	""	""	""	""
Study Protocol Parameters Name Term Source REF	""	""	""	""
Study Protocol Components Name	""	""	""	""
Study Protocol Components Type	""	""	""	""
Study Protocol Components Type Term Accession Number	""	""	""	""
Study Protocol Components Type Term Source REF	""	""	""	""
STUDY CONTACTS
Study Person Last Name	Heenan	Williams	Acoba	DesRochers	Kosaki	Kanemura	Nadon	Brainard
Study Person First Name	Adel	Ivor D.	Tomoko	Annette	Randall K.	Troy	Marc O.	Russell E.
Study Person Mid Initials								
Study Person Email	adel.heenan@gmail.com	""	""	""	""	""	""	""
Study Person Phone								
Study Person Fax								
Study Person Address								
Study Person Affiliation	Joint Institute for Marine and Atmospheric Research, University of Hawaii, Manoa, Honolulu, Hawaii 96822, USA	NOAA Pacific Islands Fisheries Science Center, Honolulu, Hawaii 96818, USA	Joint Institute for Marine and Atmospheric Research, University of Hawaii, Manoa, Honolulu, Hawaii 96822, USA	Joint Institute for Marine and Atmospheric Research, University of Hawaii, Manoa, Honolulu, Hawaii 96822, USA	Papahānaumokuākea Marine National Monument, NOAA, Honolulu, Hawaii 96818, USA	Joint Institute for Marine and Atmospheric Research, University of Hawaii, Manoa, Honolulu, Hawaii 96822, USA	Joint Institute for Marine and Atmospheric Research, University of Hawaii, Manoa, Honolulu, Hawaii 96822, USA	NOAA Pacific Islands Fisheries Science Center, Honolulu, Hawaii 96818, USA
Study Person Roles								
Study Person Roles Term Accession Number								
Study Person Roles Term Source REF								
Comment[Study Person ORCID]	0000-0002-8307-5352							
Comment[Funder]								
Comment[FundRef ID]								
Comment[Funder Term Source REF]								
Comment[Grant Identifier]								
