# Supplementary material for: Long-term monitoring of coral reef fish assemblages in the Western central pacific
Source: Sci Data. 2017 Dec 5;4:170176. doi: 10.1038/sdata.2017.176 (PMC5716063; doi:10.1038/sdata.2017.176)
Supplement: Supplementary file 1 [file sdata2017176-isa1.zip › s_study_Heenan.txt]

Source Name	Characteristics[geographical location]	Term Source REF	Term Accession Number	Characteristics[environment type]	Term Source REF	Term Accession Number	Protocol REF	Protocol REF	Sample Name	Material Type	Term Source REF	Term Accession Number	Factor Value[region]	Factor Value[island]	Factor Value[reef zone]	Factor Value[survey years]
northern and southern Mariana Islands	Agrihan Island	GAZ	GAZ:00016702	marine coral reef fore reef	ENVO	ENVO:01000147	Statistical sampling design	Site selection	Agrihan_Forereef	sampling site	EFO	EFO:0000688	northern and southern Mariana Islands	Agrihan Island	Forereef	2011; 2017
northern and southern Mariana Islands	Aguijan Island	GAZ	GAZ:00016708	marine coral reef fore reef	ENVO	ENVO:01000147	Statistical sampling design	Site selection	Aguijan_Forereef	sampling site	EFO	EFO:0000688	northern and southern Mariana Islands	Aguijan Island	Forereef	2011; 2014; 2017
northern and southern Mariana Islands	Alamagan Island	GAZ	GAZ:00016706	marine coral reef fore reef	ENVO	ENVO:01000147	Statistical sampling design	Site selection	Alamagan Island_Forereef	sampling site	EFO	EFO:0000688	northern and southern Mariana Islands	Alamagan Island	Forereef	2011; 2014; 2017
northern and southern Mariana Islands	Asuncion Island	GAZ	GAZ:00016701	marine coral reef fore reef	ENVO	ENVO:01000147	Statistical sampling design	Site selection	Asuncion_Forereef	sampling site	EFO	EFO:0000688	northern and southern Mariana Islands	Asuncion Island	Forereef	2011; 2014; 2017
Pacific Remote Island Area	Baker Guyot	GAZ	GAZ:00154002	marine coral reef fore reef	ENVO	ENVO:01000147	Statistical sampling design	Site selection	Baker_Forereef	sampling site	EFO	EFO:0000688	Pacific Remote Island Areas	Baker	Forereef	2010; 2012; 2015
northern and southern Mariana Islands	Farallon de Pajaros	GAZ	GAZ:00007157	marine coral reef fore reef	ENVO	ENVO:01000147	Statistical sampling design	Site selection	FDP_Forereef	sampling site	EFO	EFO:0000688	northern and southern Mariana Islands	Farallon de Pajaros	Forereef	2011; 2014; 2017
northwestern Hawaiian Islands	French Frigate Shoals	GAZ	GAZ:00007131	lagoon	ENVO	ENVO:00000038	Statistical sampling design	Site selection	FFS_Lagoon	sampling site	EFO	EFO:0000688	northwestern Hawaiian Islands	French Frigate Shoals	Lagoon	2010; 2011; 2012; 2014; 2016
northwestern Hawaiian Islands	French Frigate Shoals	GAZ	GAZ:00007131	marine coral reef back reef	ENVO	ENVO:01000145	Statistical sampling design	Site selection	FFS_Backreef	sampling site	EFO	EFO:0000688	northwestern Hawaiian Islands	French Frigate Shoals	Backreef	2014
northwestern Hawaiian Islands	French Frigate Shoals	GAZ	GAZ:00007131	marine coral reef fore reef	ENVO	ENVO:01000147	Statistical sampling design	Site selection	FFS_Forereef	sampling site	EFO	EFO:0000688	northwestern Hawaiian Islands	French Frigate Shoals	Forereef	2010; 2011; 2012; 2014; 2015; 2016; 2017
northern and southern Mariana Islands	Guam	GAZ	GAZ:00006933	marine coral reef fore reef	ENVO	ENVO:01000147	Statistical sampling design	Site selection	Guam_Forereef	sampling site	EFO	EFO:0000688	northern and southern Mariana Islands	Guam	Forereef	2011; 2014; 2017
northern and southern Mariana Islands	Guguan Island	GAZ	GAZ:00000036	marine coral reef fore reef	ENVO	ENVO:01000147	Statistical sampling design	Site selection	Guguan Island_Forereef	sampling site	EFO	EFO:0000688	northern and southern Mariana Islands	Guguan Island	Forereef	2011; 2014; 2017
main Hawaiian Islands	Hawaii	GAZ	GAZ:00003182	marine coral reef fore reef	ENVO	ENVO:01000147	Statistical sampling design	Site selection	Hawaii_Forereef	sampling site	EFO	EFO:0000688	main Hawaiian Islands	Hawaii	Forereef	2010; 2013; 2015; 2016
Pacific Remote Island Area	Howland Seamount	GAZ	GAZ:00154006	marine coral reef fore reef	ENVO	ENVO:01000147	Statistical sampling design	Site selection	Howland_Forereef	sampling site	EFO	EFO:0000688	Pacific Remote Island Areas	Howland Seamount	Forereef	2010; 2012; 2015
Pacific Remote Island Area	Jarvis Seamount	GAZ	GAZ:00144760	marine coral reef fore reef	ENVO	ENVO:01000147	Statistical sampling design	Site selection	Jarvis_Forereef	sampling site	EFO	EFO:0000688	Pacific Remote Island Areas	Jarvis Seamount	Forereef	2010; 2012; 2015; 2016; 2017
Pacific Remote Island Area	Johnston Seamount	GAZ	GAZ:00144764	lagoon	ENVO	ENVO:00000038	Statistical sampling design	Site selection	Johnston_Lagoon	sampling site	EFO	EFO:0000688	Pacific Remote Island Areas	Johnston Seamount	Lagoon	2010; 2012; 2015
Pacific Remote Island Area	Johnston Seamount	GAZ	GAZ:00144764	marine coral reef back reef	ENVO	ENVO:01000145	Statistical sampling design	Site selection	Johnston_Backreef	sampling site	EFO	EFO:0000688	Pacific Remote Island Areas	Johnston Seamount	Backreef	2010; 2012
Pacific Remote Island Area	Johnston Seamount	GAZ	GAZ:00144764	marine coral reef fore reef	ENVO	ENVO:01000147	Statistical sampling design	Site selection	Johnston_Forereef	sampling site	EFO	EFO:0000688	Pacific Remote Island Areas	Johnston Seamount	Forereef	2010; 2012; 2015
main Hawaiian Islands	Kahoolawe	GAZ	GAZ:00003184	marine coral reef fore reef	ENVO	ENVO:01000147	Statistical sampling design	Site selection	Kahoolawe_Forereef	sampling site	EFO	EFO:0000688	main Hawaiian Islands	Kahoolawe	Forereef	2016
main Hawaiian Islands	Kauai	GAZ	GAZ:00003188	marine coral reef fore reef	ENVO	ENVO:01000147	Statistical sampling design	Site selection	Kauai_Forereef	sampling site	EFO	EFO:0000688	main Hawaiian Islands	Kauai	Forereef	2010; 2013; 2015; 2016
Pacific Remote Island Area	Kingman Reef	GAZ	GAZ:00007116	lagoon	ENVO	ENVO:00000038	Statistical sampling design	Site selection	Kingman_Lagoon	sampling site	EFO	EFO:0000688	Pacific Remote Island Areas	Kingman Reef	Lagoon	2010; 2012; 2015
Pacific Remote Island Area	Kingman Reef	GAZ	GAZ:00007116	marine coral reef back reef	ENVO	ENVO:01000145	Statistical sampling design	Site selection	Kingman_Backreef	sampling site	EFO	EFO:0000688	Pacific Remote Island Areas	Kingman Reef	Backreef	2010; 2012; 2015
Pacific Remote Island Area	Kingman Reef	GAZ	GAZ:00007116	marine coral reef fore reef	ENVO	ENVO:01000147	Statistical sampling design	Site selection	Kingman_Forereef	sampling site	EFO	EFO:0000688	Pacific Remote Island Areas	Kingman Reef	Forereef	2010; 2012; 2015
northwestern Hawaiian Islands	Kure Atoll	GAZ	GAZ:00007129	lagoon	ENVO	ENVO:00000038	Statistical sampling design	Site selection	Kure_Lagoon	sampling site	EFO	EFO:0000688	northwestern Hawaiian Islands	Kure Atoll	Lagoon	2010; 2012
northwestern Hawaiian Islands	Kure Atoll	GAZ	GAZ:00007129	marine coral reef back reef	ENVO	ENVO:01000145	Statistical sampling design	Site selection	Kure_Backreef	sampling site	EFO	EFO:0000688	northwestern Hawaiian Islands	Kure Atoll	Backreef	2010; 2012
northwestern Hawaiian Islands	Kure Atoll	GAZ	GAZ:00007129	marine coral reef fore reef	ENVO	ENVO:01000147	Statistical sampling design	Site selection	Kure_Forereef	sampling site	EFO	EFO:0000688	northwestern Hawaiian Islands	Kure Atoll	Forereef	2010; 2012; 2015; 2016
main Hawaiian Islands	Lanai	GAZ	GAZ:00003185	marine coral reef fore reef	ENVO	ENVO:01000147	Statistical sampling design	Site selection	Lanai_Forereef	sampling site	EFO	EFO:0000688	main Hawaiian Islands	Lanai	Forereef	2010; 2012; 2013; 2015; 2016
northwestern Hawaiian Islands	Laysan Island	GAZ	GAZ:00007136	marine coral reef fore reef	ENVO	ENVO:01000147	Statistical sampling design	Site selection	Laysan_Forereef	sampling site	EFO	EFO:0000688	northwestern Hawaiian Islands	Laysan Island	Forereef	2011; 2015
northwestern Hawaiian Islands	Lisianski Island	GAZ	GAZ:00007135	marine coral reef fore reef	ENVO	ENVO:01000147	Statistical sampling design	Site selection	Lisianski_Forereef	sampling site	EFO	EFO:0000688	northwestern Hawaiian Islands	Lisianski Island	Forereef	2010; 2011; 2012; 2014; 2015; 2016
northern and southern Mariana Islands	Maug Islands	GAZ	GAZ:00016697	marine coral reef fore reef	ENVO	ENVO:01000147	Statistical sampling design	Site selection	Maug_Forereef	sampling site	EFO	EFO:0000688	northern and southern Mariana Islands	Maug Islands	Forereef	2011; 2014; 2017
main Hawaiian Islands	Maui	GAZ	GAZ:00003183	marine coral reef fore reef	ENVO	ENVO:01000147	Statistical sampling design	Site selection	Maui_Forereef	sampling site	EFO	EFO:0000688	main Hawaiian Islands	Maui	Forereef	2010; 2012; 2013; 2015; 2016
northwestern Hawaiian Islands	Midway Lagoon	GAZ	GAZ:00154496	lagoon	ENVO	ENVO:00000038	Statistical sampling design	Site selection	Midway_Lagoon	sampling site	EFO	EFO:0000688	northwestern Hawaiian Islands	Midway Lagoon	Lagoon	2011
northwestern Hawaiian Islands	Midway Lagoon	GAZ	GAZ:00154496	marine coral reef back reef	ENVO	ENVO:01000145	Statistical sampling design	Site selection	Midway_Backreef	sampling site	EFO	EFO:0000688	northwestern Hawaiian Islands	Midway Lagoon	Backreef	2011; 2014; 2015
northwestern Hawaiian Islands	Midway Lagoon	GAZ	GAZ:00154496	marine coral reef fore reef	ENVO	ENVO:01000147	Statistical sampling design	Site selection	Midway_Forereef	sampling site	EFO	EFO:0000688	northwestern Hawaiian Islands	Midway Lagoon	Forereef	2011; 2014; 2015
main Hawaiian Islands	Molokai	GAZ	GAZ:00003186	marine coral reef fore reef	ENVO	ENVO:01000147	Statistical sampling design	Site selection	Molokai_Forereef	sampling site	EFO	EFO:0000688	main Hawaiian Islands	Molokai	Forereef	2010; 2012; 2013; 2015; 2016
main Hawaiian Islands	Niihau	GAZ	GAZ:00003189	marine coral reef fore reef	ENVO	ENVO:01000147	Statistical sampling design	Site selection	Niihau_Forereef	sampling site	EFO	EFO:0000688	main Hawaiian Islands	Niihau	Forereef	2010; 2013; 2015; 2016
main Hawaiian Islands	Oahu	GAZ	GAZ:00003187	marine coral reef fore reef	ENVO	ENVO:01000147	Statistical sampling design	Site selection	Oahu_Forereef	sampling site	EFO	EFO:0000688	main Hawaiian Islands	Oahu	Forereef	2010; 2012; 2013; 2015; 2016
Samoa	Manu'a District	GAZ	GAZ:02000327	marine coral reef fore reef	ENVO	ENVO:01000147	Statistical sampling design	Site selection	Manua_Forereef	sampling site	EFO	EFO:0000688	Samoa	Manu'a District	Forereef	2010; 2012; 2015; 2016
northern and southern Mariana Islands	Pagan Island	GAZ	GAZ:00016705	marine coral reef fore reef	ENVO	ENVO:01000147	Statistical sampling design	Site selection	Pagan_Forereef	sampling site	EFO	EFO:0000688	northern and southern Mariana Islands	Pagan Island	Forereef	2011; 2014; 2017
Pacific Remote Island Area	Palmyra Atoll	GAZ	GAZ:00007115	lagoon	ENVO	ENVO:00000038	Statistical sampling design	Site selection	Palmyra_Lagoon	sampling site	EFO	EFO:0000688	Pacific Remote Island Areas	Palmyra Atoll	Lagoon	2010
Pacific Remote Island Area	Palmyra Atoll	GAZ	GAZ:00007115	marine coral reef fore reef	ENVO	ENVO:01000147	Statistical sampling design	Site selection	Palmyra_Forereef	sampling site	EFO	EFO:0000688	Pacific Remote Island Areas	Palmyra Atoll	Forereef	2010; 2012; 2015
northwestern Hawaiian Islands	Pearl and Hermes Atoll	GAZ	GAZ:00007138	lagoon	ENVO	ENVO:00000038	Statistical sampling design	Site selection	Pearl and Hermes_Lagoon	sampling site	EFO	EFO:0000688	northwestern Hawaiian Islands	Pearl and Hermes Atoll	Lagoon	2010; 2011; 2012; 2016
northwestern Hawaiian Islands	Pearl and Hermes Atoll	GAZ	GAZ:00007138	marine coral reef back reef	ENVO	ENVO:01000145	Statistical sampling design	Site selection	Pearl and Hermes_Backreef	sampling site	EFO	EFO:0000688	northwestern Hawaiian Islands	Pearl and Hermes Atoll	Backreef	2010; 2012; 2015
northwestern Hawaiian Islands	Pearl and Hermes Atoll	GAZ	GAZ:00007138	marine coral reef fore reef	ENVO	ENVO:01000147	Statistical sampling design	Site selection	Pearl and Hermes_Forereef	sampling site	EFO	EFO:0000688	northwestern Hawaiian Islands	Pearl and Hermes Atoll	Forereef	2010; 2011; 2012; 2016
Samoa	Rose Atoll	GAZ	GAZ:02000336	lagoon	ENVO	ENVO:00000038	Statistical sampling design	Site selection	Rose_Lagoon	sampling site	EFO	EFO:0000688	Samoa	Rose Atoll	Lagoon	2010; 2015
Samoa	Rose Atoll	GAZ	GAZ:02000336	marine coral reef back reef	ENVO	ENVO:01000145	Statistical sampling design	Site selection	Rose_Backreef	sampling site	EFO	EFO:0000688	Samoa	Rose Atoll	Backreef	2010; 2012; 2015
Samoa	Rose Atoll	GAZ	GAZ:02000336	marine coral reef fore reef	ENVO	ENVO:01000147	Statistical sampling design	Site selection	Rose_Forereef	sampling site	EFO	EFO:0000688	Samoa	Rose Atoll	Forereef	2010; 2012; 2015; 2016
northern and southern Mariana Islands	Rota Island	GAZ	GAZ:00007159	marine coral reef fore reef	ENVO	ENVO:01000147	Statistical sampling design	Site selection	Rota_Forereef	sampling site	EFO	EFO:0000688	northern and southern Mariana Islands	Rota Island	Forereef	2011; 2014; 2017
northern and southern Mariana Islands	Saipan Island	GAZ	GAZ:00007160	marine coral reef fore reef	ENVO	ENVO:01000147	Statistical sampling design	Site selection	Saipan_Forereef	sampling site	EFO	EFO:0000688	northern and southern Mariana Islands	Saipan Island	Forereef	2011; 2014; 2017
northern and southern Mariana Islands	Sarigan Island	GAZ	GAZ:00016704	marine coral reef fore reef	ENVO	ENVO:01000147	Statistical sampling design	Site selection	Sarigan Island_Forereef	sampling site	EFO	EFO:0000688	northern and southern Mariana Islands	Sarigan Island	Forereef	2011; 2014; 2017
Samoa	Swain's Island	GAZ	GAZ:02000337	marine coral reef fore reef	ENVO	ENVO:01000147	Statistical sampling design	Site selection	Swains_Forereef	sampling site	EFO	EFO:0000688	Samoa	Swain's Island	Forereef	2010; 2012; 2015
Samoa	Ta'u Island	GAZ	GAZ:02000333	marine coral reef fore reef	ENVO	ENVO:01000147	Statistical sampling design	Site selection	Tau_Forereef	sampling site	EFO	EFO:0000688	Samoa	Tau Island	Forereef	2010; 2012; 2015; 2016
northern and southern Mariana Islands	Tinian Island	GAZ	GAZ:00007158	marine coral reef fore reef	ENVO	ENVO:01000147	Statistical sampling design	Site selection	Tinian_Forereef	sampling site	EFO	EFO:0000688	northern and southern Mariana Islands	Tinian Island	Forereef	2011; 2014; 2017
Samoa	Tutuila Island	GAZ	GAZ:02000332	marine coral reef fore reef	ENVO	ENVO:01000147	Statistical sampling design	Site selection	Tutuila_Forereef	sampling site	EFO	EFO:0000688	Samoa	Tutuila Island	Forereef	2010; 2012; 2015; 2016
Pacific Remote Island Area	Wake Island	GAZ	GAZ:00007111	marine coral reef fore reef	ENVO	ENVO:01000147	Statistical sampling design	Site selection	Wake_Forereef	sampling site	EFO	EFO:0000688	Pacific Remote Island Areas	Wake Island	Forereef	2011; 2014; 2017
northwestern Hawaiian Islands	French Frigate Shoals	GAZ	GAZ:00007131				Statistical sampling design	Site selection	FFS_Other	sampling site	EFO	EFO:0000688	northwestern Hawaiian Islands	French Frigate Shoals	Other	2010; 2011; 2012; 2014; 2015; 2016; 2017
Pacific Remote Island Area	Johnston Seamount	GAZ	GAZ:00144764				Statistical sampling design	Site selection	Johnston_Other	sampling site	EFO	EFO:0000688	Pacific Remote Island Areas	Johnston Seamount	Other	2010; 2012; 2015
