# Supplementary material for: Long-term monitoring of coral reef fish assemblages in the Western central pacific
Source: Sci Data. 2017 Dec 5;4:170176. doi: 10.1038/sdata.2017.176 (PMC5716063; doi:10.1038/sdata.2017.176)
Supplement: Supplementary file 1 [file sdata2017176-isa1.zip › a_assay_Heenan.txt]

Sample Name	Protocol REF	Protocol REF	Assay Name	Raw Data File	Comment[Data Repository]	Comment[Data Record Accession]	Comment[Data Record URI]	Factor Value[region]	Factor Value[island]	Factor Value[reef zone]	Factor Value[survey years]
Agrihan_Forereef	Survey method	Calculating fish biomass and benthic cover estimates per site	Agrihan_Forereef	NOAA_PACIFIC_RAMP_FISH_SPC_2010_2017_SCI_DATA_.csv	figshare	doi:10.6084/m9.figshare.c.3808039	https://doi.org/10.6084/m9.figshare.c.3808039	northern and southern Mariana Islands	Agrihan Island	Forereef	2011; 2017
Aguijan_Forereef	Survey method	Calculating fish biomass and benthic cover estimates per site	Aguijan_Forereef	NOAA_PACIFIC_RAMP_FISH_SPC_2010_2017_SCI_DATA_.csv	figshare	doi:10.6084/m9.figshare.c.3808039	https://doi.org/10.6084/m9.figshare.c.3808039	northern and southern Mariana Islands	Aguijan Island	Forereef	2011; 2014; 2017
Alamagan Island_Forereef	Survey method	Calculating fish biomass and benthic cover estimates per site	AGS_Forereef	NOAA_PACIFIC_RAMP_FISH_SPC_2010_2017_SCI_DATA_.csv	figshare	doi:10.6084/m9.figshare.c.3808039	https://doi.org/10.6084/m9.figshare.c.3808039	northern and southern Mariana Islands	Alamagan Island	Forereef	2011; 2014; 2017
Asuncion_Forereef	Survey method	Calculating fish biomass and benthic cover estimates per site	Asuncion_Forereef	NOAA_PACIFIC_RAMP_FISH_SPC_2010_2017_SCI_DATA_.csv	figshare	doi:10.6084/m9.figshare.c.3808039	https://doi.org/10.6084/m9.figshare.c.3808039	northern and southern Mariana Islands	Asuncion Island	Forereef	2011; 2014; 2017
Baker_Forereef	Survey method	Calculating fish biomass and benthic cover estimates per site	Baker_Forereef	NOAA_PACIFIC_RAMP_FISH_SPC_2010_2017_SCI_DATA_.csv	figshare	doi:10.6084/m9.figshare.c.3808039	https://doi.org/10.6084/m9.figshare.c.3808039	Pacific Remote Island Areas	Baker	Forereef	2010; 2012; 2015
FDP_Forereef	Survey method	Calculating fish biomass and benthic cover estimates per site	FDP_Forereef	NOAA_PACIFIC_RAMP_FISH_SPC_2010_2017_SCI_DATA_.csv	figshare	doi:10.6084/m9.figshare.c.3808039	https://doi.org/10.6084/m9.figshare.c.3808039	northern and southern Mariana Islands	Farallon de Pajaros	Forereef	2011; 2014; 2017
FFS_Lagoon	Survey method	Calculating fish biomass and benthic cover estimates per site	FFS_Lagoon	NOAA_PACIFIC_RAMP_FISH_SPC_2010_2017_SCI_DATA_.csv	figshare	doi:10.6084/m9.figshare.c.3808039	https://doi.org/10.6084/m9.figshare.c.3808039	northwestern Hawaiian Islands	French Frigate Shoals	Lagoon	2010; 2011; 2012; 2014; 2016
FFS_Backreef	Survey method	Calculating fish biomass and benthic cover estimates per site	FFS_Backreef	NOAA_PACIFIC_RAMP_FISH_SPC_2010_2017_SCI_DATA_.csv	figshare	doi:10.6084/m9.figshare.c.3808039	https://doi.org/10.6084/m9.figshare.c.3808039	northwestern Hawaiian Islands	French Frigate Shoals	Backreef	2014
FFS_Forereef	Survey method	Calculating fish biomass and benthic cover estimates per site	FFS_Forereef	NOAA_PACIFIC_RAMP_FISH_SPC_2010_2017_SCI_DATA_.csv	figshare	doi:10.6084/m9.figshare.c.3808039	https://doi.org/10.6084/m9.figshare.c.3808039	northwestern Hawaiian Islands	French Frigate Shoals	Forereef	2010; 2011; 2012; 2014; 2015; 2016; 2017
Guam_Forereef	Survey method	Calculating fish biomass and benthic cover estimates per site	Guam_Forereef	NOAA_PACIFIC_RAMP_FISH_SPC_2010_2017_SCI_DATA_.csv	figshare	doi:10.6084/m9.figshare.c.3808039	https://doi.org/10.6084/m9.figshare.c.3808039	northern and southern Mariana Islands	Guam	Forereef	2011; 2014; 2017
Guguan Island_Forereef	Survey method	Calculating fish biomass and benthic cover estimates per site	AGS_Forereef	NOAA_PACIFIC_RAMP_FISH_SPC_2010_2017_SCI_DATA_.csv	figshare	doi:10.6084/m9.figshare.c.3808039	https://doi.org/10.6084/m9.figshare.c.3808039	northern and southern Mariana Islands	Guguan Island	Forereef	2011; 2014; 2017
Hawaii_Forereef	Survey method	Calculating fish biomass and benthic cover estimates per site	Hawaii_Forereef	NOAA_PACIFIC_RAMP_FISH_SPC_2010_2017_SCI_DATA_.csv	figshare	doi:10.6084/m9.figshare.c.3808039	https://doi.org/10.6084/m9.figshare.c.3808039	main Hawaiian Islands	Hawaii	Forereef	2010; 2013; 2015; 2016
Howland_Forereef	Survey method	Calculating fish biomass and benthic cover estimates per site	Howland_Forereef	NOAA_PACIFIC_RAMP_FISH_SPC_2010_2017_SCI_DATA_.csv	figshare	doi:10.6084/m9.figshare.c.3808039	https://doi.org/10.6084/m9.figshare.c.3808039	Pacific Remote Island Areas	Howland Seamount	Forereef	2010; 2012; 2015
Jarvis_Forereef	Survey method	Calculating fish biomass and benthic cover estimates per site	Jarvis_Forereef	NOAA_PACIFIC_RAMP_FISH_SPC_2010_2017_SCI_DATA_.csv	figshare	doi:10.6084/m9.figshare.c.3808039	https://doi.org/10.6084/m9.figshare.c.3808039	Pacific Remote Island Areas	Jarvis Seamount	Forereef	2010; 2012; 2015; 2016; 2017
Johnston_Lagoon	Survey method	Calculating fish biomass and benthic cover estimates per site	Johnston_Lagoon	NOAA_PACIFIC_RAMP_FISH_SPC_2010_2017_SCI_DATA_.csv	figshare	doi:10.6084/m9.figshare.c.3808039	https://doi.org/10.6084/m9.figshare.c.3808039	Pacific Remote Island Areas	Johnston Seamount	Lagoon	2010; 2012; 2015
Johnston_Backreef	Survey method	Calculating fish biomass and benthic cover estimates per site	Johnston_Backreef	NOAA_PACIFIC_RAMP_FISH_SPC_2010_2017_SCI_DATA_.csv	figshare	doi:10.6084/m9.figshare.c.3808039	https://doi.org/10.6084/m9.figshare.c.3808039	Pacific Remote Island Areas	Johnston Seamount	Backreef	2010; 2012
Johnston_Forereef	Survey method	Calculating fish biomass and benthic cover estimates per site	Johnston_Forereef	NOAA_PACIFIC_RAMP_FISH_SPC_2010_2017_SCI_DATA_.csv	figshare	doi:10.6084/m9.figshare.c.3808039	https://doi.org/10.6084/m9.figshare.c.3808039	Pacific Remote Island Areas	Johnston Seamount	Forereef	2010; 2012; 2015
Kahoolawe_Forereef	Survey method	Calculating fish biomass and benthic cover estimates per site	Kahoolawe_Forereef	NOAA_PACIFIC_RAMP_FISH_SPC_2010_2017_SCI_DATA_.csv	figshare	doi:10.6084/m9.figshare.c.3808039	https://doi.org/10.6084/m9.figshare.c.3808039	main Hawaiian Islands	Kahoolawe	Forereef	2016
Kauai_Forereef	Survey method	Calculating fish biomass and benthic cover estimates per site	Kauai_Forereef	NOAA_PACIFIC_RAMP_FISH_SPC_2010_2017_SCI_DATA_.csv	figshare	doi:10.6084/m9.figshare.c.3808039	https://doi.org/10.6084/m9.figshare.c.3808039	main Hawaiian Islands	Kauai	Forereef	2010; 2013; 2015; 2016
Kingman_Lagoon	Survey method	Calculating fish biomass and benthic cover estimates per site	Kingman_Lagoon	NOAA_PACIFIC_RAMP_FISH_SPC_2010_2017_SCI_DATA_.csv	figshare	doi:10.6084/m9.figshare.c.3808039	https://doi.org/10.6084/m9.figshare.c.3808039	Pacific Remote Island Areas	Kingman Reef	Lagoon	2010; 2012; 2015
Kingman_Backreef	Survey method	Calculating fish biomass and benthic cover estimates per site	Kingman_Backreef	NOAA_PACIFIC_RAMP_FISH_SPC_2010_2017_SCI_DATA_.csv	figshare	doi:10.6084/m9.figshare.c.3808039	https://doi.org/10.6084/m9.figshare.c.3808039	Pacific Remote Island Areas	Kingman Reef	Backreef	2010; 2012; 2015
Kingman_Forereef	Survey method	Calculating fish biomass and benthic cover estimates per site	Kingman_Forereef	NOAA_PACIFIC_RAMP_FISH_SPC_2010_2017_SCI_DATA_.csv	figshare	doi:10.6084/m9.figshare.c.3808039	https://doi.org/10.6084/m9.figshare.c.3808039	Pacific Remote Island Areas	Kingman Reef	Forereef	2010; 2012; 2015
Kure_Lagoon	Survey method	Calculating fish biomass and benthic cover estimates per site	Kure_Lagoon	NOAA_PACIFIC_RAMP_FISH_SPC_2010_2017_SCI_DATA_.csv	figshare	doi:10.6084/m9.figshare.c.3808039	https://doi.org/10.6084/m9.figshare.c.3808039	northwestern Hawaiian Islands	Kure Atoll	Lagoon	2010; 2012
Kure_Backreef	Survey method	Calculating fish biomass and benthic cover estimates per site	Kure_Backreef	NOAA_PACIFIC_RAMP_FISH_SPC_2010_2017_SCI_DATA_.csv	figshare	doi:10.6084/m9.figshare.c.3808039	https://doi.org/10.6084/m9.figshare.c.3808039	northwestern Hawaiian Islands	Kure Atoll	Backreef	2010; 2012
Kure_Forereef	Survey method	Calculating fish biomass and benthic cover estimates per site	Kure_Forereef	NOAA_PACIFIC_RAMP_FISH_SPC_2010_2017_SCI_DATA_.csv	figshare	doi:10.6084/m9.figshare.c.3808039	https://doi.org/10.6084/m9.figshare.c.3808039	northwestern Hawaiian Islands	Kure Atoll	Forereef	2010; 2012; 2015; 2016
Lanai_Forereef	Survey method	Calculating fish biomass and benthic cover estimates per site	Lanai_Forereef	NOAA_PACIFIC_RAMP_FISH_SPC_2010_2017_SCI_DATA_.csv	figshare	doi:10.6084/m9.figshare.c.3808039	https://doi.org/10.6084/m9.figshare.c.3808039	main Hawaiian Islands	Lanai	Forereef	2010; 2012; 2013; 2015; 2016
Laysan_Forereef	Survey method	Calculating fish biomass and benthic cover estimates per site	Laysan_Forereef	NOAA_PACIFIC_RAMP_FISH_SPC_2010_2017_SCI_DATA_.csv	figshare	doi:10.6084/m9.figshare.c.3808039	https://doi.org/10.6084/m9.figshare.c.3808039	northwestern Hawaiian Islands	Laysan Island	Forereef	2011; 2015
Lisianski_Forereef	Survey method	Calculating fish biomass and benthic cover estimates per site	Lisianski_Forereef	NOAA_PACIFIC_RAMP_FISH_SPC_2010_2017_SCI_DATA_.csv	figshare	doi:10.6084/m9.figshare.c.3808039	https://doi.org/10.6084/m9.figshare.c.3808039	northwestern Hawaiian Islands	Lisianski Island	Forereef	2010; 2011; 2012; 2014; 2015; 2016
Maug_Forereef	Survey method	Calculating fish biomass and benthic cover estimates per site	Maug_Forereef	NOAA_PACIFIC_RAMP_FISH_SPC_2010_2017_SCI_DATA_.csv	figshare	doi:10.6084/m9.figshare.c.3808039	https://doi.org/10.6084/m9.figshare.c.3808039	northern and southern Mariana Islands	Maug Islands	Forereef	2011; 2014; 2017
Maui_Forereef	Survey method	Calculating fish biomass and benthic cover estimates per site	Maui_Forereef	NOAA_PACIFIC_RAMP_FISH_SPC_2010_2017_SCI_DATA_.csv	figshare	doi:10.6084/m9.figshare.c.3808039	https://doi.org/10.6084/m9.figshare.c.3808039	main Hawaiian Islands	Maui	Forereef	2010; 2012; 2013; 2015; 2016
Midway_Lagoon	Survey method	Calculating fish biomass and benthic cover estimates per site	Midway_Lagoon	NOAA_PACIFIC_RAMP_FISH_SPC_2010_2017_SCI_DATA_.csv	figshare	doi:10.6084/m9.figshare.c.3808039	https://doi.org/10.6084/m9.figshare.c.3808039	northwestern Hawaiian Islands	Midway Lagoon	Lagoon	2011
Midway_Backreef	Survey method	Calculating fish biomass and benthic cover estimates per site	Midway_Backreef	NOAA_PACIFIC_RAMP_FISH_SPC_2010_2017_SCI_DATA_.csv	figshare	doi:10.6084/m9.figshare.c.3808039	https://doi.org/10.6084/m9.figshare.c.3808039	northwestern Hawaiian Islands	Midway Lagoon	Backreef	2011; 2014; 2015
Midway_Forereef	Survey method	Calculating fish biomass and benthic cover estimates per site	Midway_Forereef	NOAA_PACIFIC_RAMP_FISH_SPC_2010_2017_SCI_DATA_.csv	figshare	doi:10.6084/m9.figshare.c.3808039	https://doi.org/10.6084/m9.figshare.c.3808039	northwestern Hawaiian Islands	Midway Lagoon	Forereef	2011; 2014; 2015
Molokai_Forereef	Survey method	Calculating fish biomass and benthic cover estimates per site	Molokai_Forereef	NOAA_PACIFIC_RAMP_FISH_SPC_2010_2017_SCI_DATA_.csv	figshare	doi:10.6084/m9.figshare.c.3808039	https://doi.org/10.6084/m9.figshare.c.3808039	main Hawaiian Islands	Molokai	Forereef	2010; 2012; 2013; 2015; 2016
Niihau_Forereef	Survey method	Calculating fish biomass and benthic cover estimates per site	Niihau_Forereef	NOAA_PACIFIC_RAMP_FISH_SPC_2010_2017_SCI_DATA_.csv	figshare	doi:10.6084/m9.figshare.c.3808039	https://doi.org/10.6084/m9.figshare.c.3808039	main Hawaiian Islands	Niihau	Forereef	2010; 2013; 2015; 2016
Oahu_Forereef	Survey method	Calculating fish biomass and benthic cover estimates per site	Oahu_Forereef	NOAA_PACIFIC_RAMP_FISH_SPC_2010_2017_SCI_DATA_.csv	figshare	doi:10.6084/m9.figshare.c.3808039	https://doi.org/10.6084/m9.figshare.c.3808039	main Hawaiian Islands	Oahu	Forereef	2010; 2012; 2013; 2015; 2016
Manua_Forereef	Survey method	Calculating fish biomass and benthic cover estimates per site	Ofu_Forereef	NOAA_PACIFIC_RAMP_FISH_SPC_2010_2017_SCI_DATA_.csv	figshare	doi:10.6084/m9.figshare.c.3808039	https://doi.org/10.6084/m9.figshare.c.3808039	Samoa	Ofu Island	Forereef	2010; 2012; 2015; 2016
Pagan_Forereef	Survey method	Calculating fish biomass and benthic cover estimates per site	Pagan_Forereef	NOAA_PACIFIC_RAMP_FISH_SPC_2010_2017_SCI_DATA_.csv	figshare	doi:10.6084/m9.figshare.c.3808039	https://doi.org/10.6084/m9.figshare.c.3808039	northern and southern Mariana Islands	Pagan Island	Forereef	2011; 2014; 2017
Palmyra_Lagoon	Survey method	Calculating fish biomass and benthic cover estimates per site	Palmyra_Lagoon	NOAA_PACIFIC_RAMP_FISH_SPC_2010_2017_SCI_DATA_.csv	figshare	doi:10.6084/m9.figshare.c.3808039	https://doi.org/10.6084/m9.figshare.c.3808039	Pacific Remote Island Areas	Palmyra Atoll	Lagoon	2010
Palmyra_Forereef	Survey method	Calculating fish biomass and benthic cover estimates per site	Palmyra_Forereef	NOAA_PACIFIC_RAMP_FISH_SPC_2010_2017_SCI_DATA_.csv	figshare	doi:10.6084/m9.figshare.c.3808039	https://doi.org/10.6084/m9.figshare.c.3808039	Pacific Remote Island Areas	Palmyra Atoll	Forereef	2010; 2012; 2015
Pearl and Hermes_Lagoon	Survey method	Calculating fish biomass and benthic cover estimates per site	Pearl and Hermes_Lagoon	NOAA_PACIFIC_RAMP_FISH_SPC_2010_2017_SCI_DATA_.csv	figshare	doi:10.6084/m9.figshare.c.3808039	https://doi.org/10.6084/m9.figshare.c.3808039	northwestern Hawaiian Islands	Pearl and Hermes Atoll	Lagoon	2010; 2011; 2012; 2016
Pearl and Hermes_Backreef	Survey method	Calculating fish biomass and benthic cover estimates per site	P&H_Backreef	NOAA_PACIFIC_RAMP_FISH_SPC_2010_2017_SCI_DATA_.csv	figshare	doi:10.6084/m9.figshare.c.3808039	https://doi.org/10.6084/m9.figshare.c.3808039	northwestern Hawaiian Islands	Pearl and Hermes Atoll	Backreef	2010; 2012; 2015
Pearl and Hermes_Forereef	Survey method	Calculating fish biomass and benthic cover estimates per site	P&H_Forereef	NOAA_PACIFIC_RAMP_FISH_SPC_2010_2017_SCI_DATA_.csv	figshare	doi:10.6084/m9.figshare.c.3808039	https://doi.org/10.6084/m9.figshare.c.3808039	northwestern Hawaiian Islands	Pearl and Hermes Atoll	Forereef	2010; 2011; 2012; 2016
Rose_Lagoon	Survey method	Calculating fish biomass and benthic cover estimates per site	Rose_Lagoon	NOAA_PACIFIC_RAMP_FISH_SPC_2010_2017_SCI_DATA_.csv	figshare	doi:10.6084/m9.figshare.c.3808039	https://doi.org/10.6084/m9.figshare.c.3808039	Samoa	Rose Atoll	Lagoon	2010; 2015
Rose_Backreef	Survey method	Calculating fish biomass and benthic cover estimates per site	Rose_Backreef	NOAA_PACIFIC_RAMP_FISH_SPC_2010_2017_SCI_DATA_.csv	figshare	doi:10.6084/m9.figshare.c.3808039	https://doi.org/10.6084/m9.figshare.c.3808039	Samoa	Rose Atoll	Backreef	2010; 2012; 2015
Rose_Forereef	Survey method	Calculating fish biomass and benthic cover estimates per site	Rose_Forereef	NOAA_PACIFIC_RAMP_FISH_SPC_2010_2017_SCI_DATA_.csv	figshare	doi:10.6084/m9.figshare.c.3808039	https://doi.org/10.6084/m9.figshare.c.3808039	Samoa	Rose Atoll	Forereef	2010; 2012; 2015; 2016
Rota_Forereef	Survey method	Calculating fish biomass and benthic cover estimates per site	Rota_Forereef	NOAA_PACIFIC_RAMP_FISH_SPC_2010_2017_SCI_DATA_.csv	figshare	doi:10.6084/m9.figshare.c.3808039	https://doi.org/10.6084/m9.figshare.c.3808039	northern and southern Mariana Islands	Rota Island	Forereef	2011; 2014; 2017
Saipan_Forereef	Survey method	Calculating fish biomass and benthic cover estimates per site	Saipan_Forereef	NOAA_PACIFIC_RAMP_FISH_SPC_2010_2017_SCI_DATA_.csv	figshare	doi:10.6084/m9.figshare.c.3808039	https://doi.org/10.6084/m9.figshare.c.3808039	northern and southern Mariana Islands	Saipan Island	Forereef	2011; 2014; 2017
Sarigan Island_Forereef	Survey method	Calculating fish biomass and benthic cover estimates per site	AGS_Forereef	NOAA_PACIFIC_RAMP_FISH_SPC_2010_2017_SCI_DATA_.csv	figshare	doi:10.6084/m9.figshare.c.3808039	https://doi.org/10.6084/m9.figshare.c.3808039	northern and southern Mariana Islands	Sarigan Island	Forereef	2011; 2014; 2017
Swains_Forereef	Survey method	Calculating fish biomass and benthic cover estimates per site	Swains_Forereef	NOAA_PACIFIC_RAMP_FISH_SPC_2010_2017_SCI_DATA_.csv	figshare	doi:10.6084/m9.figshare.c.3808039	https://doi.org/10.6084/m9.figshare.c.3808039	Samoa	Swain's Island	Forereef	2010; 2012; 2015
Tau_Forereef	Survey method	Calculating fish biomass and benthic cover estimates per site	Tau_Forereef	NOAA_PACIFIC_RAMP_FISH_SPC_2010_2017_SCI_DATA_.csv	figshare	doi:10.6084/m9.figshare.c.3808039	https://doi.org/10.6084/m9.figshare.c.3808039	Samoa	Tau Island	Forereef	2010; 2012; 2015; 2016
Tinian_Forereef	Survey method	Calculating fish biomass and benthic cover estimates per site	Tinian_Forereef	NOAA_PACIFIC_RAMP_FISH_SPC_2010_2017_SCI_DATA_.csv	figshare	doi:10.6084/m9.figshare.c.3808039	https://doi.org/10.6084/m9.figshare.c.3808039	northern and southern Mariana Islands	Tinian Island	Forereef	2011; 2014; 2017
Tutuila_Forereef	Survey method	Calculating fish biomass and benthic cover estimates per site	Tutuila_Forereef	NOAA_PACIFIC_RAMP_FISH_SPC_2010_2017_SCI_DATA_.csv	figshare	doi:10.6084/m9.figshare.c.3808039	https://doi.org/10.6084/m9.figshare.c.3808039	Samoa	Tutuila Island	Forereef	2010; 2012; 2015; 2016
Wake_Forereef	Survey method	Calculating fish biomass and benthic cover estimates per site	Wake_Forereef	NOAA_PACIFIC_RAMP_FISH_SPC_2010_2017_SCI_DATA_.csv	figshare	doi:10.6084/m9.figshare.c.3808039	https://doi.org/10.6084/m9.figshare.c.3808039	Pacific Remote Island Areas	Wake Island	Forereef	2011; 2014; 2017
FFS_Other	Survey method	Calculating fish biomass and benthic cover estimates per site	FFS_Other	NOAA_PACIFIC_RAMP_FISH_SPC_2010_2017_SCI_DATA_.csv	figshare	doi:10.6084/m9.figshare.c.3808039	https://doi.org/10.6084/m9.figshare.c.3808039	northwestern Hawaiian Islands	French Frigate Shoals	Other	2010; 2011; 2012; 2014; 2015; 2016; 2017
Johnston_Other	Survey method	Calculating fish biomass and benthic cover estimates per site	Johnston_Other	NOAA_PACIFIC_RAMP_FISH_SPC_2010_2017_SCI_DATA_.csv	figshare	doi:10.6084/m9.figshare.c.3808039	https://doi.org/10.6084/m9.figshare.c.3808039	Pacific Remote Island Areas	Johnston Seamount	Other	2010; 2012; 2015
